# Supplementary material for: Mitogenomes Provide Insights into the Species Boundaries and Phylogenetic Relationships among Three Dolycoris Sloe Bugs (Hemiptera: Pentatomidae) from China
Source: Insects. 2024 Feb 17;15(2):134. doi: 10.3390/insects15020134 (PMC10889809; doi:10.3390/insects15020134)
Supplement: Supplementary file 1 [file insects-15-00134-s001.zip]

Archive with 1 entries (1 files):
- insects-2848885-Supporting information.pdf
